# Supplementary material for: Training Early Childhood Teachers to Support Children’s Social and Emotional Learning: A Preliminary Evaluation of Roundies Program
Source: Int J Environ Res Public Health. 2021 Oct 12;18(20):10679. doi: 10.3390/ijerph182010679 (PMC8535282; doi:10.3390/ijerph182010679)
Supplement: Supplementary file 1 [file ijerph-18-10679-s001.zip]

Archive with 1 entries (1 files):
- ijerph-1355346-supplementary.pdf
